# Supplementary material for: Multi-Drug Cocktail Therapy Improves Survival and Neurological Function after Asphyxial Cardiac Arrest in Rodents
Source: Cells. 2023 Jun 5;12(11):1548. doi: 10.3390/cells12111548 (PMC10253071; doi:10.3390/cells12111548)
Supplement: Supplementary file 1 [file cells-12-01548-s001.zip]

Archive with 1 entries (1 files):
- cells-2349967-supplementary.pdf
